# Supplementary material for: Overexpression of Neuroglobin Promotes Energy Metabolism and Autophagy Induction in Human Neuroblastoma SH-SY5Y Cells
Source: Cells. 2021 Dec 2;10(12):3394. doi: 10.3390/cells10123394 (PMC8699457; doi:10.3390/cells10123394)
Supplement: Supplementary file 1 [file cells-10-03394-s001.zip]

Archive with 1 entries (1 files):
- cells-1459469-SI.pdf
